# Supplementary material for: Hsp70 Peptides Induce TREM-1-Dependent and TREM-1-Independent Activation of Cytotoxic Lymphocytes
Source: Int J Mol Sci. 2025 Oct 7;26(19):9750. doi: 10.3390/ijms26199750 (PMC12525431; doi:10.3390/ijms26199750)
Supplement: Supplementary file 1 [file ijms-26-09750-s001.zip]

Archive with 2 entries (2 files):
- Supplemental Figures S1-S8.pdf
- Supplemental Material 8 ARRIVE-File S1.pdf
